# Supplementary material for: Cytotoxic CX3CR1+ Vδ1 T cells clonally expand in an interplay of CMV, microbiota, and HIV-1 persistence in people on antiretroviral therapy
Source: PLoS Pathog. 2025 Sep 8;21(9):e1013489. doi: 10.1371/journal.ppat.1013489 (PMC12431655; doi:10.1371/journal.ppat.1013489)
Supplement: S1 Data — (XLSX) [file ppat.1013489.s015.xlsx]

## Sheet: Feuil1
Subject ID	HIV status	CMV status	sex	age	IgG_CMV_index	blood_CD4_percent	blood_CD4_number	blood_CD8_percent	blood_CD8_number	blood_CD4CD8_ratio	Plasma_IL-1β (pg/mL)	Plasma_IL-6 (pg/mL)	Plasma_IL-8 (pg/mL)	Plasma_TNFα (pg/mL)	Plasma_IP-10 (pg/mL)	Plasma_CD14s (ng/ml)	bloodratioVd1Vd2	blood_percentageVd1(Freq.ofparents)	blood_countTgammadelta	blood_countVd1	blood_percentageVd2(Freq.ofparents)	blood_countVd2	bloodVd1_percentageTEMRA(Freq.ofparents)	bloodVd1_percentageNaive(Freq.ofparents)	bloodVd1_percentageCM(Freq.ofparents)	bloodVd1_percentageEM(Freq.ofparents)	bloodVd1_percentageBeta7(Freq.ofparents)	bloodVd1_percentageCD69(Freq.ofparents)	bloodVd1_percentageCD103(Freq.ofparents)	blood_countVd1TEMRA	bloodVd1_percentageCX3CR1(Freq.ofparents)	blood_countVd1CX3CR1	bloodVd1_percentageTEMRACX3CR1	blood_countVd1TEMRACX3CR1	blood_countVd1CX3CR1B7CD103	bloodVd1_percentageNKG2C(Freq.ofparents)	bloodVd1_percentageTIGIT(Freq.ofparents)	bloodVd1_percentageTIM3(Freq.ofparents)	bloodVd1_percentagePD-1(Freq.ofparents)	bloodVd1_percentageNKG2A(Freq.ofparents)	duodenumIELVd1_percentageNKG2C(Freq.ofparents)	duodenumIELVd1_percentageNKp46(Freq.ofparents)	duodenumIELVd1_percentageTIM-3(Freq.ofparents)	duodenumIELVd1_percentageTIGIT(Freq.ofparents)	duodenumIELVd1_percentagePD-1(Freq.ofparents)	duodenumIELVd1_percentageTEMRA(Freq.ofparents)	duodenumIELVd1_percentageEM(Freq.ofparents)	duodenumIELVd1_percentageNaive(Freq.ofparents)	duodenumIELVd1_percentageBeta7(Freq.ofparents)
3101	0	1	F	29	215.5	65	608	23	215	2.83	0.0522690276137989	1.19618294404884	0.189477951012632	2.01881498573921	410.304137478016	1650.7	2.038922	34.05	72.2772	13.22673	16.7	14.16633	60	26.85	4.675	6.84	60	9.75	19	6.977099	45.2	6.322376	42	5.557259	1.055837	17	21.5	5.02	6.3	23.5	16.8	6.26	48.9	20.4	8.87	32.5	67.9	31.05	99.9
3105	0	1	F	33	190.1	41	744	34	607	1.23	0.0828333270713434	1.2109857373688	0.337527991783524	2.88825496247863	355.550830963878	1859.7	0.5566406	14.25	91.8533	35.45538	25.6	9.139403	48.6	19.4	13.85	18.35	66.3	19.7	29.5	26.71562	41.6	26.0597	35.6	21.81331	5.029522	23.7	35	3.52	32.2	17.2	41.8	14.9	64.1	23.6	7.31	24.6	74.85	24.55	99.6
3108	0	1	M	58	150.3	41	894	36	788	1.13	0.0701238542752888	1.53731043927788	0.345770022994785	4.78584327929263	495.075455124781	1685.7	1.617391	37.2	124.32095	6.607658	23	2.561012	91.1	3.985	0.77	4.145	21.7	22.7	20.8	1.077048	90	0.2583594	84.2	0.1613957	0.1131614	34.2	61.9	16	5.26	45.6	35.1	8.34	53.1	74.1	5.43	63.9	35.55	63.2	99.9
3109	0	1	M	50	837.3	60	855	17	248	3.45	0.0483046769419429	1.37211972054448	1.58251938718623	5.50794965238075	411.973937187433	1777.7	0.2238095	7.29	28.47245	4.285104	32.55	1.890571	46	35.9	9.11	8.21	64.3	31	11.9	2.924583	24.7	1.73761	20.2	1.919989	0.7819243	8.62	55.2	9.2	20.1	13.9	16.7	8.05	50.8	21.4	13	28.5	71.55	27.35	100
3110	0	1	M	42	106	40	651	14	223	2.92	0.0395883474507217	0.723311520257331	0.9419688230238	1.664603375324	319.721186152706	1743.7	0.1335897	5.21	42.95985	7.367614	39	5.174514	17.3	57.4	17.2	6.135	79.8	24.9	3.11	1.370376	22.5	0.8325404	10.9	0.5666506	0.05311608	20.3	52.8	13.9	12.6	57.7	17.3	13.5	42.3	17.3	32.7	25	72.75	23.95	100
3111	0	1	F	77	242.8	44	546	25	311	1.76	0.0261352174657526	1.30859902908187	0.563594657770766	4.19469267139517	653.881699792524	1621.7	0.275492	15.4	85.1877	48.4718	55.9	7.462442	88.3	7.905	4.01	1.055	40.3	23.3	22.3	41.2495	83.7	40.32854	73.5	33.74209	2.456008	2.92	88.5	6.45	9.98	36.5	25.2	11.3	18.3	15.7	67	27.8	68	28.35	89.2
3118	0	1	M	60	85.9	35	733	33	687	1.07	0.0395883474507217	1.45033529542102	0.565610400521639	4.69208485649732	750.071448468314	1967.7	0.1275501	7.32	82.6642	25.87389	57.35	5.765828	73	16.45	10.7	3.565	50.3	22.2	30.5	22.23861	70.5	17.20614	52.4	18.84722	0.5075811	0.82	87.3	1.23	24.2	5.16	29.6	8.92	27.7	21.1	36.6	26.8	71.05	27.6	99.2
3119	0	1	M	60	149.2	46	744	32	516	1.44	0.0455304801633011	1.21986574295098	2.25335506319662	1.87702650892893	220.013159483075	2000.7	0.3061364	6.74	88.04565	39.84066	22	19.45809	63.6	19.9	11.45	3.81	54.2	25.4	33.9	36.41436	64.4	31.39444	53.6	30.75193	2.665388	4.24	71.2	4.24	26.3	4.55	54.5	31.8	68.2	40.9	50	86.4	27.65	72.35	91.7
3124	0	1	M	65	14.8	45	789	10	174	4.53	0.0602016306337225	1.24649835014757	2.63339831125535	2.17209360814714	538.10356444923	1411.7	0.05707763	1.88	111.67155	24.73525	32.85	9.715425	11.1	5.55	60	28.9	20	0	33.3	7.952383	0	9.065469	0	5.451358	2.42048	11.1	66.7	0	0	54.7	18.2	2.94	41.8	37.1	25.9	9.41	92.2	7.795	100
3127	0	1	M	47	244.8	44	817	30	565	1.45		0.602023677871146	0.380705464849759	2.42407773265225	278.064515316149	532.7	0.815	24.45	129.7177	46.04978	30	33.53202	76.6	14.35	3.295	3.34	14.9	8.94	5.02	35.98791	64.6	36.88588	55.3	32.17319	1.504944	14.5	55.9	1.3	6.58	36.5	34.6	7.69	50	34.6	32.7	17.3	72.5	23.55	100
3129	0	1	F	56	245.1	62	773	16	202	3.83	0.105095212458393	1.20062414945318	0.599830942380764	2.73538909134463	596.099371958178	1439.7	2.197608	24.8	102.3156	74.74155	11.29	0.7929459	65.9	12	4.16	11.1	30.1	10.4	18	69.62175	36.6	69.39752	28.6	66.07104	7.28674	12.2	31.7	7.32	4.88	4.81	56.7	31.4	46.2	25	12.9	27.5	69.95	28.65	98.2
3132	0	1	M	70	122.8	43	493	29	331	1.49	0.391311407765788	1.76683727170332	1.04030817903024	4.62839012130301	612.553006615419	2194.7	1.51009	10.85	67.115	20.80565	7.19	7.953127	63	10.75	11.16	17.3	41.4	10.2	22.8	16.5613	46.4	15.97874	37.3	14.60706	3.914791	4.08	54.5	3.13	17.2	13.8	21.4	10.5	31.9	65.8	16	12.6	83	13.75	99.8
3134	0	1	M	68	42.3	51	695	18	250	2.78	0.0269258581572061	0.958825391758564	0.943939866441544	2.76116836049963	384.464964770425	2179.7	0.08862559	3.74	31.208	6.069956	42.2	1.625937	54.5	25.145	6.015	21	26.5	8.82	29.4	4.130605	20.5	4.10329	12.8	3.498622	0.1415635	29.5	47.7	4.55	13.6	16.7	16.7	10.3	30.8	39.7	27.6	52.6	42.05	56.7	96.1
3140	0	1	M	55	162.3	48	839	30	531	1.58		0.851659505513321	0.351945902509631	1.84937099564942	350.145184437845	2238.7	2.888725	19.6	73.302	23.16343	6.79	3.056693	78.2	11.45	6.35	5.585	20.2	11.6	27.9	20.45331	66.4	20.62704	65.4	18.9909	1.064355	5.34	60.3	13	12.2	31.3	13.1	16.7	38.6	25.5	12.2	5.78	90.25	7.94	99.1
3141	0	1	M	58	246.2	34	578	23	384	1.51	0.029298381119228	1.3647365452871	0.48675072123951	0.611254140037445	1958.89355963475	2199.7	1.701807	28.25	125.631	26.00562	16.6	49.49862	82.6	14.45	3.365	5.185	12.5	12.5	26.8	20.19336	16.3	19.10113	31.6	17.54803	1.105955	32.1	44.2	2.63	7.37	22	22.3	17.6	47.1	46.8	9.19	30.4	69.3	28.6	99.1
8503	1	1	F	49	194.3	32	590	33	601	0.98	0.137730343897111	1.28790522609134	0.73989293226254	5.17043393782446	566.356283246816	1418.7	0.9336734	18.3	40.885	13.92134	19.6	6.827795	50.5	39.65	5.585	1.99	53.4	21.8	32.3	8.582508	46.2	6.612638	37.9	6.115036	0.9786704	14.4	76.1	23.9	40.2	91.9	24.4	9.01	45.4	30.7	11.6	22.6	72.4	26.85	100
8508	1	1	M	58	238.2	34	812	38	888	0.91	0.0661541637464791	1.85936419237884	0.429791109317226	9.04391496661657	471.891173513082	1375.7	3.879397	38.6	58.49025	8.334861	9.95	14.9735	75.5	22.4	1.465	0.81	59.8	22.4	32.2	4.029905	70.3	3.463135	58.6	2.921681	1.011235	54.9	79.5	14.2	21.2	0	36.6	9.51	35.6	39.8	8.1	58.1	32.85	66.2	99.6
8511	1	1	F	59	528.8	38	1233	38	1241	0.99	0.0277166008817999	2.08810726763854	0.595809520655565	4.34962969080092	1864.90248692606	1986.7	2.580097	5.32	130.9035	48.6961	2.06	30.10781	14.8	65.85	11.18	6.615	45.7	5.95	48.1	44.3865	3.5	44.31345	1.06	41.72331	1.994105	8.89	76.3	22.9	5.66	35.7	62.9	30	51.4	48.6	21.4	12.9	84.4	14.8	100
8515	1	1	M	64	553.6	31	297	45	430	0.69	0.111857695029515	1.64185072257416	2.69932012098773	6.81038305681393	1698.17899536908	1312.7	2.266566	15.05	71.7972	5.230426	6.64	23.36999	71.2	4.325	11.2	16.25	61.1	21.1	27.4	2.447839	39	1.268378	36.4	1.22392	0.1268378	6.78	69.5	8.47	13.6	0	60	0	40	20	0	60	45	55	100
8524	1	1	F	69	220.5	41	660	19	301	2.19	0.0804495961797641	1.26572620358623		3.18577849798805	500.842613671655	2171.7	1.423827	17.15	45.5648	2.373926	12.05	17.77027	16.1	62.9	8.94	9.545	77.7	19	15.3	0.4569808	10.8	0.6611384	7.23	0.3548456	0.05163491	7.34	21.2	6.7	16.3	17.1	43.5	21.8	53.8	40.6	18.5	64.1	33.6	64.9	99.3
8533	1	1	M	54	391.5	38	1029	37	1011	1.02	0.0166568276813535	1.38688378675714	0.423669399426413	2.60201200549847	523.122747202832	1891.7	6.495434	56.9	77.1264	11.87747	8.76	43.11366	83.5	10.2	1.895	2.815	21.7	19.6	33.1	10.3334	82.4	9.911745	63.5	8.974554	0.9723422	52.7	57.2	5.39	19.6	4.03	64.5	3.65	55.3	51.3	8.14	12.8	84.9	14.7	99.7
8543	1	1	M	49	1247.2	40	590	36	532	1.11	0.0649634599207608	1.91219675616465	0.39709646059683	1.81546550949378	1093.83964453293	2129.7	4.487455	31.3	27.5012	2.011713	6.98	15.77194	87.4	4.69	0.955	8.39	25.9	14.9	25.1	1.395123	63.5	1.453462	70.5	1.137723	0.2092986	57.8	54.2	8.25	12	0.6	21.7	11.4	45.2	21.7	13.3	47	45	54.05	98.1
8544	1	1	M	68	896.5	38	551	32	470	1.17	0.0111381742580501	1.69039587699594	0.989225010787728	4.71596833440974	1227.94000257348	2040.7	2.047511	45.25	72.03735	4.851716	22.1	15.84822	94.6	4.725	1.75	2.1	30.9	12.3	28	3.146338	81	3.165744	78.6	2.815972	0.3260717	8.66	74	10.3	9.88	14.6	22	0	29.3	39	73.2	19.5	78	18.75	96
8546	1	1	M	53	140.3	37	1409	46	1725	0.82	0.168009201244407	1.50194243175644	1.29612931004361	4.88931183058978	436.875950427088	1944.7	2.545977	22.15	49.5489	0.9290419	8.7	16.27681	30.8	51.15	10.8	5.925	84.7	16.1	22.5	0.05156182	36.8	0	19.9	0	0	6.98	62.5	5.18	13.4	4.7	45.5	29.1	39.6	40.8	9	45.2	52.7	44.2	99.9
8547	1	1	M	44	1272.3	44	1152	38	992	1.16	0.0296938856577787	1.02123094648143	0.476601755729304	2.50950060567433	292.706466307198	1478.7	1.373308	35.5	86.40495	21.12601	25.85	25.92149	77.8	14.05	2.155	5.58	22.7	4.3	23.8	16.70011	80.3	13.8481	64.7	13.52709	0.02492658	26.6	44.7	14.2	2.54	9.15	44	17.9	42	32.9	10.9	32.5	60.45	38.6	99.7
8549	1	1	M	66	2409.1	41	819	43	850	0.96	0.0637728529014003	1.62419114556789	0.395049228731575	1.93678541456859	537.889524295609	1537.7	94.25806	73.05	56.94705	14.12287	0.78	6.426475	94.4	1.99	0.695	4.2	30.6	9.69	29.4	10.27439	92	4.978311	88.3	5.450562	0.2538939	19.9	46.4	11.2	12.3	2.78	27.8	30.6	22.2	22.2	55.6	44.4	55.6	44.4	88.9
8550	1	1	M	51	236.3	33	821	35	863	0.95	0.022578683130972	1.91659819399443	0.686019671042763	2.29678174424231	1655.63519143077	1493.7	2.616034	31	45.0912	4.892395	11.85	3.239803	77.6	9.275	4.6	6.49	74.8	18	24.4	2.974576	76.5	2.057252	67.1	2.037585	0.228355	18.1	76.6	11	21.8	21.1	22.5	13.8	48.9	18	12.4	32.6	62.45	35	99.6
8551	1	1	M	46	203.4	37	474	35	444	1.07	0.0764774148630784	1.74038411763397	0.470507850360613	3.62760308530217	1149.36789513947	1697.7	3.733205	19.45	138.7375	5.188783	5.21	58.54723	69.4	20	2.99	8.945	25.3	18.4	37.9	2.482832	68.5	1.294601	60.5	0.8565772	0	38.2	38.9	10.3	25.3	50	62.5	12.5	37.5	37.5	25	12.5	79.45	16.95	100
8552	1	1	M	51	439.2	38	882	43	998	0.88	0.173191098143149	2.1818083580623	0.509046192732095	2.93978584019076	437.684638977537	1859.7	7.577938	31.6	53.0688	10.40148	4.17	3.600718	88.4	4.815	1.63	5.285	20.4	9.35	32.2	7.967537	88.2	7.140619	79.7	7.091108	0.3370372	43.5	38.2	13.7	24	45.6	59.9	17.2	26.7	28.9	15	65.2	33	65.35	98.3
8553	1	1	M	55	407.5	27	634	54	1277	0.5		1.3174658725242	0.635971706336066	1.13595303788836	612.744353276257	2042.7	0.5253807	20.7	74.9	21.15925	39.4	12.4334	78.7	13.25	4.885	4.245	29	14.7	23.2	16.29262	73.7	3.300843	64.7	7.9508	0	42.7	41.1	12.5	3.84	26.9	26.9	19.2	46.2	11.5	23.1	46.2	54.7	45.3	92.6
AJ2	1	0	M	62		35	566	29	469	1.21	0.0229737387434146	1.05537410947595	0.500943788389596	3.66572856665343	297.335294433968	1925.7	0.2	10.1	42.1346	4.2555946	49.9	11.9212335									66
CE2	1	0	M	62		46	721	22	345	2.09		1.06427750593529	0.339589316474538	3.03482981082983	759.803913524133	2265.7	2.57	25.6	16.6553	4.2637568	9.95	7.1300086									36.7
GG7	1	0	M	67		56	506	2	386	1.31	0.0995275680181261	2.24033210727915	0.987258005775082	3.5025609962286	1379.21542739427	1851.7	1.82	14.2	33.0336	4.6907712	7.8	28.258692									22.5
HV1	1	0	F	53		33	1246	33	1003	1.24	0.00916988839463122	1.23614253644767	0.507021123768564	1.7619186644654	717.508562655408	1483.7	0.51	20	76.428	15.2856	39.1	21.0251654									40.2
MG1	1	0	F	53		41	867	18	375	2.31	0.0959490992128618	0.994494945661242	0.279572637720064	3.2931783357371	768.847223643675	2040.7	7.62	28.5	31.1283	8.8715655	3.74	1.65720235									33
RM0	1	0	F	64		45	873	23	459	1.9	0.0249494544382066	1.18878023077525	1.14410615455647	4.35759649784039	427.142299219838	1694.7	0.08	5.11	50.8008	2.59592088	63.5	2.5766208									13.2
SN3	1	0	F	71		63	2034	15	497	4.09	0.0895888642511591	1.12507973480416	0.331340699649358	2.01792352653957	522.480803394839	922.7	1.05	8.53	28.9902	2.47286406	8.16	29.883348									11.2
VL5	1	0	M	59		44	1241	26	720	1.72	0.0689328397060467	1.12211526416408	0.429791109317226	2.31993117811807	578.364969508101	1925.7	0.08	6.34	138.024	8.7507216	82.1	1.16419842									32.6
WV8	1	0	F	56		55	823	21	314	2.62	0.0150791103781902	1.33371878220405	0.523211898902651	2.08299066605432	429.392447710635	1872.7	0.39	14.9	20.5216	3.0577184	38.5	32.258508									22.6
8506	1	0	M	68		41	526	22	278	1.89	0.105890699754836	4.24522876165904	1.05404239282172	13.6334182003076	1972.61575602901	1820.7	1.24	20.4	72.2499	14.7389796	16.5	2.36560032									58.9
8514	1	0	M	59		29	783	39	1073	0.73	0.399715020141649	2.4829005682048	1.62873641808092	6.71163941442144	1133.20397361539	726.7	0.69	10.4	47.2186	4.9107344	15.1	113.317704									17.7
8539	1	0	M	62		41	547	31	419	1.31		1.15027171890908	0.258751395399764	2.79494475687191	477.900039146416	1538.7	0.09	6.64	36.652	2.4336928	77.1	7.900816									21.3
3121	0	0	M	20		38	664	21	365	1.82		1.34701378683979	0.34782918132456	1.56008748153618	554.044189378797	1315.7	0.2	10.6	64.5722	6.8446532	52.2	33.7066884									17.7
3122	0	0	F	37		58	1048	13	238	4.4	0.12061185384452	2.13057536558357	0.951822244753264	4.98745575756514	905.798897114656	1664.7	0.54	18.4	12.1365	2.233116	34.1	4.1385465									31.9
3123	0	0	M	69		50	588	15	178	3.3	0.0174459361357954	1.07317947233491	0.429791109317226	5.13949982268948	553.761271361859	2170.7	0.57	17	5.5872	0.949824	30	1.67616									36.5
3125	0	0	F	50		62	1034	16	260	3.98	0.0372125648683318	0.862089289997488	0.34782918132456	1.91984059934726	312.784791732374	1954.7	0.55	8.86	6.7132	0.59478952	16.1	1.0808252									16.2
3126	0	0	F	74		47	477	22	219	2.18	0.023368824177549	0.838246173168571	0.577698304853894	2.66159466195009	587.667618744328	1811.7	0.4	12.8	8.5766	1.0978048	32.2	2.7616652									36.7
3128	0	0	F	74		30	303	35	352	0.86	0.0241590825408441	1.28790522609134	1.45124369784238	3.18844170061127	631.001454775645	2145.7	6.15	20	6.1101	1.22202	3.25	0.19857825									50.2
3130	0	0	F	69		46	778	29	487	1.6	0.0170513619002587	1.34405956000736	0.407325750473687	1.54668345135633	651.048043836196	1932.7	5.01	44.2	11.2317	4.9644114	8.82	0.99063594									23
3135	0	0	M	56		44	573	24	310	1.85	0.0697268393609717	1.09097916360601	0.498917295366109	1.40542772556642	357.378268630544	919.7	0.06	4.49	24.8972	1.11788428	74.7	18.5982084									19.1
3136	0	0	M	61		46	840	15	279	3.01		1.15323478098568	0.589775159525115	1.13595303788836	998.433339822756	1514.7	0.59	25.9	30.3134	7.8511706	43.7	13.2469558									63
3137	0	0	M	57		54	706	18	234	3.02	0.0411725541805529	1.28199154237953	0.627948366979653	2.35910233102348	428.263545564588	1890.7	0.24	11.9	10.0695	1.1982705	49.7	5.0045415									23.1
3138	0	0	M	60		38	721	21	398	1.81	0.048701049187232	1.15619769664959	0.541400403373044	2.60379077183837	475.647583754751	1729.7	0.03	2.26	79.2276	1.79054376	83.5	66.155046									29.6
3139	0	0	M	57		43	467	19	212	2.2	0.053855146079903	1.12507973480416	0.43794747250132	1.39827217821425	568.7884194895	1811.7	0.51	28.6	36.3132	10.3855752	55.9	20.2990788									40.7
[truncated: 117 more columns]
